# Supplementary material for: Historical record of Corallium rubrum and its changing carbon sequestration capacity: A meta-analysis from the North Western Mediterranean
Source: PLoS One. 2019 Dec 18;14(12):e0223802. doi: 10.1371/journal.pone.0223802 (PMC6919573; doi:10.1371/journal.pone.0223802)
Supplement: S1 Appendix — (XLSX) [file pone.0223802.s008.xlsx]

## Sheet: S1 Appendix
S1 Appendix
Fig 1. Data
Decade of publication	# studies with original data	# studies selected for the analysis
1890	1	1
1910	1	0
1950	4	0
1960	5	2
1970	5	1
1980	8	2
1990	4	3
2000	10	5
2010	27	10
Total	65	24
Fig 3. Data
Basal diameter (X) vs. Height (Y)				Weight (X) vs. Height (Y)					Basal diameter (X) vs. Weight (Y)
Equation Y = 0.8752028458 * X - 0.6551775387				Equation Y = 0.4532944702 * X + 2.484232582					Equation Y = 1.808499274 * X - 5.581898166
Number of data points used = 138				Number of data points used = 38					Number of data points used = 30
Average X = 6.38246				Average X = 5.17399					Average X = 5.85664
Average Y = 4.93077				Average Y = 4.82957					Average Y = 5.00984
Coef of determination, R-squared = 0.651302				Coef of determination, R-squared = 0.552401					Coef of determination, R-squared = 0.828172
Range of formula use:				Range of formula use:					Range of formula use:
Ø = 2.34 ̶ 16 mm				W = 0.21 ̶ 12.53 g					Ø = 3.28 ̶ 10.30 mm
H = 1.47 ̶ 12.50 cm				H = 2.28 ̶ 9.44 cm					W = 0.28 ̶ 12.53 g
Ø (mm)	H (cm)			H (cm)	W (g)				Ø (mm)	W (g)
8.13032	5.5578			4.15	5.93609				3.5	2
4.70901	3.30339			4.66	7.48615				3.9	1.29
5.76816	3.4983			4.11	5.59505				3.28	0.39
4.17888	2.19876			2.57	2.65316				4.35789	0.280322
5.46875	4.26875			4.15	5.6611				5.4	3.6
5.1	3.75263			4.13	5.65727				3.8	1.5
6.22222	5.98			3.29	4.03251				4.5	2.7
4.10278	2.15972			3.36	3.87789				6	2.9
5.04938	2.53951			2.72	1.09722				3.4	1.1
3.76	2.41467			2.98	3.80789				3.8	1.4
3.73554	1.97939			6.3	10.6				5.05	3.8
4	2.285			8.6	8.5				4.9	2.13
5.20076	1.97261			6.9	5.1				5.4	2.15
5.24926	2.42885			6	6.3				8.2	10.6
4.68522	2.35623			6.9	6				9.1	8.5
6.07532	2.4478			5.8	4.7				6.3	5.1
6.4479	3.01813			5	5.6				7.4	6.3
6.00296	2.3877			5.1	5.3				4.8	6
6.01286	3.91463			6.1	7.6				6.6	4.7
6.43478	2.07174			6.2	5.2				6.3	5.6
4.38845	3.06941			4.6	4.8				5.5	5.3
5.58044	2.81696			4.6	3.3				7.3	7.6
3.74603	2.12588			5	4				5.9	5.2
5.13012	2.28538			5.03	2.13				5.7	4.8
5.07465	3.22525			5.24	2.15				4.8	3.3
3.94692	1.61121			4	1.29				6.69048	7.65662
4.56155	3.77979			3.181	0.39				8.625	12.5281
2.97171	1.47044			2.30085	0.212121				10.2959	12.47
9.2	5.72			5.66	11.3664				10.5343	26.06
8.6	5.64			3.09	4.28486				7.2	7.1
5.9	6.67			2.47	4.91621				7.7	12.3
6	4.8			2.43	2.29722				13.7	49.3
5	4.3			3.06	3.35389
6	4.1			2.28	1.83179
5	5			8.55747	7.65662
3.9	4			9.44444	12.5281
3.28	3.181			6.18	7.1
2.33757	2.30085			7.38	12.3
4.9	5.03
5.4	5.24
2.5	2.38
7	7.5
8.2	6.3
9.1	8.6
6.3	6.9
7.4	6
4.8	6.9
6.6	5.8
6.3	5
5.5	5.1
7.3	6.1
5.9	6.2
5.7	4.6
4.8	4.6
5	5.75
5	4.2
6	5.48
11	7.5
6	7
8	9.95
5.9	2.76
7.4	5.32
6	2.2
5.9	3.81
6.7	5.77
7.5	4.76
5.96	2.506
5.88	3.811
7.47	4.761
5.56	3.076
7.98	5.076
9.01	5.687
7.2	3.11
5	2.8
6.55447	4.60785
4.95513	2.57143
5.72942	2.65091
4.12285	3.02332
4.07211	2.85775
5.91803	3.71803
4.09278	2.49412
4.38806	3.81791
4.11702	3.54681
5.14286	3.604
4.19355	2.7013
3.63333	2.11667
4.93443	3.62951
4.75418	2.51917
6.99628	6.53962
6.43863	3.59037
5.83754	4.21489
5.87781	4.15425
6.52956	4.55501
6.75133	4.00013
4.01666	2.31736
5.57547	2.47664
4.17227	2.24273
4.22727	2.35842
4.30613	2.85413
4.98431	2.46871
9	5.5
7	5.7
6	5
5	5.8
8	7
3	3.2
6	5.1
6	3.9
7	4.8
8	7.3
7	4
8	12.5
6	4.9
4.71111	7.38745
6.69048	8.55747
10.3525	8.25
10.7333	8.125
7.2	6.18
16	11.45
7.7	7.38
9.65	8.08506
9.83	7.89441
8.95	8.50265
9.49	7.80033
9.26	9.08
9.85	7.68029
9.72222	7.25
7.83333	6.55
7.1	6.5
7.75	6.26316
10.7	8.9375
8.25	8.59088
8.625	9.44444
10.3095	8.11429
10.3387	8.47968
8.06667	7.275
13.7	11.86
10.5343	10.2694
Calculation of % error in Fig. 3 formulas
Basal diameter (X) vs. Height (Y)				Weight (X) vs. Height (Y)				Basal diameter (X) vs. Weight (Y)
Ø (mm) literature	H (cm) literature	H (cm) calculated	% error	H (cm) literature	W (g) literature	H (cm) calculated	% error	Ø (mm) literature	W (g) literature	W (g) calculated	% error
8.13032	5.5578	6.4605	16.242	4.15	5.93609	5.17503	24.6995	3.5	2	0.747849	62.6075
4.70901	3.30339	3.46616	4.9274	4.66	7.48615	5.87766	26.1301	3.9	1.29	1.47125	14.0503
5.76816	3.4983	4.39314	25.5793	4.11	5.59505	5.02044	22.1518	3.28	0.39	0.349979	10.2617
4.17888	2.19876	3.00219	36.5399	2.57	2.65316	3.6869	43.459	4.35789	0.280322	2.29935	720.253
5.46875	4.26875	4.13109	3.22488	4.15	5.6611	5.05038	21.6958	5.4	3.6	4.184	16.2222
5.1	3.75263	3.80836	1.48497	4.13	5.65727	5.04864	22.2432	3.8	1.5	1.2904	13.9734
6.22222	5.98	4.79053	19.8908	3.29	4.03251	4.31215	31.0683	4.5	2.7	2.55635	5.32042
4.10278	2.15972	2.93559	35.9242	3.36	3.87789	4.24206	26.2518	6	2.9	5.2691	81.693
5.04938	2.53951	3.76406	48.22	2.72	1.09722	2.9816	9.61751	3.4	1.1	0.566999	48.4546
3.76	2.41467	2.63559	9.14903	2.98	3.80789	4.21033	41.2862	3.8	1.4	1.2904	7.82864
3.73554	1.97939	2.61418	32.07	6.3	10.6	7.28915	15.7009	5.05	3.8	3.55102	6.55202
4	2.285	2.84563	24.5354	8.6	8.5	6.33724	26.3112	4.9	2.13	3.27975	53.9788
5.20076	1.97261	3.89654	97.5322	6.9	5.1	4.79603	30.4923	5.4	2.15	4.184	94.6046
5.24926	2.42885	3.93899	62.1747	6	6.3	5.33999	11.0002	8.2	10.6	9.2478	12.7566
4.68522	2.35623	3.44534	46.2223	6.9	6	5.204	24.5797	9.1	8.5	10.8754	27.9464
6.07532	2.4478	4.66196	90.4549	5.8	4.7	4.61472	20.4359	6.3	5.1	5.81165	13.9539
6.4479	3.01813	4.98804	65.2692	5	5.6	5.02268	0.453632	7.4	6.3	7.801	23.8253
6.00296	2.3877	4.59863	92.5969	5.1	5.3	4.88669	4.18248	4.8	6	3.0989	48.3517
6.01286	3.91463	4.6073	17.6944	6.1	7.6	5.92927	2.79884	6.6	4.7	6.3542	35.1957
6.43478	2.07174	4.97656	140.212	6.2	5.2	4.84136	21.9135	6.3	5.6	5.81165	3.77942
4.38845	3.06941	3.1856	3.78574	4.6	4.8	4.66005	1.30535	5.5	5.3	4.36485	17.6444
5.58044	2.81696	4.22884	50.1205	4.6	3.3	3.9801	13.476	7.3	7.6	7.62015	0.265086
3.74603	2.12588	2.62336	23.4009	5	4	4.29741	14.0518	5.9	5.2	5.08825	2.14909
5.13012	2.28538	3.83472	67.7933	5.03	2.13	3.44975	31.4165	5.7	4.8	4.72655	1.53026
5.07465	3.22525	3.78617	17.3917	5.24	2.15	3.45882	33.9921	4.8	3.3	3.0989	6.09399
3.94692	1.61121	2.79918	73.7319	4	1.29	3.06898	23.2754	6.69048	7.65662	6.51782	14.8734
4.56155	3.77979	3.3371	11.712	3.181	0.39	2.66102	16.3465	8.625	12.5281	10.0164	20.0488
2.97171	1.47044	1.94567	32.319	2.30085	0.212121	2.58039	12.1491	10.2959	12.47	13.0383	4.55704
9.2	5.72	7.39669	29.3127	5.66	11.3664	7.63654	34.9212	7.2	7.1	7.4393	4.77883
8.6	5.64	6.87157	21.8363	3.09	4.28486	4.42654	43.2536	7.7	12.3	8.34355	32.1663
5.9	6.67	4.50852	32.406	2.47	4.91621	4.71272	90.7986			% error	46.8572
6	4.8	4.59604	4.24918	2.43	2.29722	3.52555	45.0844			SD (%)	129.448
5	4.3	3.72084	13.4689	3.06	3.35389	4.00453	30.8671
6	4.1	4.59604	12.0985	2.28	1.83179	3.31457	45.376
5	5	3.72084	25.5833	8.55747	7.65662	5.95494	30.4124
3.9	4	2.75811	31.0472	9.44444	12.5281	8.16317	13.5664
3.28	3.181	2.21549	30.3525	6.18	7.1	5.70262	7.72454
2.33757	2.30085	1.39067	39.5583	7.38	12.3	8.05975	9.21077
4.9	5.03	3.63332	27.7671			% error	24.3079
5.4	5.24	4.07092	22.3107			SD (%)	16.6566
2.5	2.38	1.53283	35.5954
7	7.5	5.47124	27.0501
8.2	6.3	6.52149	3.51565
9.1	8.6	7.30917	15.0097
6.3	6.9	4.8586	29.5855
7.4	6	5.82132	2.97794
4.8	6.9	3.5458	48.6117
6.6	5.8	5.12116	11.7041
6.3	5	4.8586	2.82799
5.5	5.1	4.15844	18.462
7.3	6.1	5.7338	6.00323
5.9	6.2	4.50852	27.2819
5.7	4.6	4.33348	5.79394
4.8	4.6	3.5458	22.9175
5	5.75	3.72084	35.2898
5	4.2	3.72084	11.4087
6	5.48	4.59604	16.1307
11	7.5	8.97205	19.6274
6	7	4.59604	34.3423
8	9.95	6.34645	36.2166
5.9	2.76	4.50852	63.3521
7.4	5.32	5.82132	9.42337
6	2.2	4.59604	108.911
5.9	3.81	4.50852	18.3338
6.7	5.77	5.20868	9.72822
7.5	4.76	5.90884	24.1354
5.96	2.506	4.56103	82.0044
5.88	3.811	4.49102	17.8435
7.47	4.761	5.88259	23.5578
5.56	3.076	4.21095	36.897
7.98	5.076	6.32894	24.6836
9.01	5.687	7.2304	27.1391
7.2	3.11	5.64628	81.5525
5	2.8	3.72084	32.887
6.55447	4.60785	5.08131	10.2752
4.95513	2.57143	3.68157	43.1722
5.72942	2.65091	4.35923	64.443
4.12285	3.02332	2.95315	2.32072
4.07211	2.85775	2.90874	1.78434
5.91803	3.71803	4.5243	21.6854
4.09278	2.49412	2.92684	17.3496
4.38806	3.81791	3.18526	16.5705
4.11702	3.54681	2.94805	16.8816
5.14286	3.604	3.84587	6.71103
4.19355	2.7013	3.01503	11.6142
3.63333	2.11667	2.52473	19.2784
4.93443	3.62951	3.66345	0.935062
4.75418	2.51917	3.50569	39.1605
6.99628	6.53962	5.46799	16.3867
6.43863	3.59037	4.97993	38.7022
5.83754	4.21489	4.45385	5.6694
5.87781	4.15425	4.48909	8.06024
6.52956	4.55501	5.05951	11.0759
6.75133	4.00013	5.25361	31.336
4.01666	2.31736	2.86022	23.4259
5.57547	2.47664	4.22449	70.5738
4.17227	2.24273	2.9964	33.6054
4.22727	2.35842	3.04454	29.0921
4.30613	2.85413	3.11356	9.08967
4.98431	2.46871	3.7071	50.1637
9	5.5	7.22165	31.3027
7	5.7	5.47124	4.01329
6	5	4.59604	8.07921
5	5.8	3.72084	35.8476
8	7	6.34645	9.3365
3	3.2	1.97043	38.424
6	5.1	4.59604	9.88158
6	3.9	4.59604	17.8472
7	4.8	5.47124	13.9842
8	7.3	6.34645	13.0624
7	4	5.47124	36.7811
8	12.5	6.34645	49.2284
6	4.9	4.59604	6.20327
4.71111	7.38745	3.468	53.0555
6.69048	8.55747	5.20035	39.2303
10.3525	8.25	8.40532	1.88272
10.7333	8.125	8.73867	7.55282
7.2	6.18	5.64628	8.6362
16	11.45	13.3481	16.577
7.7	7.38	6.08388	17.5625
9.65	8.08506	7.79053	3.64288
9.83	7.89441	7.94807	0.679697
8.95	8.50265	7.17789	15.5806
9.49	7.80033	7.6505	1.92085
9.26	9.08	7.4492	17.9603
9.85	7.68029	7.96557	3.7144
9.72222	7.25	7.85374	8.32743
7.83333	6.55	6.20058	5.33469
7.1	6.5	5.55876	14.4806
7.75	6.26316	6.12764	2.16366
10.7	8.9375	8.70949	2.55113
8.25	8.59088	6.56525	23.5789
8.625	9.44444	6.89345	27.0106
10.3095	8.11429	8.36775	3.12364
10.3387	8.47968	8.39329	1.01875
8.06667	7.275	6.40479	11.9616
13.7	11.86	11.3351	4.42579
10.5343	10.2694	8.56448	16.602
		% error	26.0357
		SD (%)	24.0674
S1 Fig. Data
Decade of publication	# studies with original data	# studies with basal diameter, heigh and/or weight data
1890	1	1
1910	1	0
1950	5	0
1960	6	2
1970	5	1
1980	11	6
1990	8	7
2000	17	6
2010	30	14
Total	84	37
S2 Fig. Data
Year	1964		1974		1977		1990		1994		1995		1997		1998		1999		2000		2001		2002		2003		2004		2005		2007		2008		2009		2011		2012		2013		2014		2017
# data points
CAT			2		5						4		6		6		6		6		6		6		19		7		7		2				1		4				7		3		16
LIG	3						15		1								1																2		1				13
Average density (col./m2)	value	SD	value	SD	value	SD	value	SD	value	SD	value	SD	value	SD	value	SD	value	SD	value	SD	value	SD	value	SD	value	SD	value	SD	value	SD	value	SD	value	SD	value	SD	value	SD	value	SD	value	SD	value	SD	value	SD
CAT			20	7.07107	142.7	110.367					273.1	159.557	277.78	188.193	350.6	236.38	290.26	215.837	219.93	150.722	194.96	123.383	178.94	131.087	114.68	93.1103	131	84.6877	138.619	80.0304	251.57	13.9936			297.5	172.5	12.73	5.1911			132.03	42.6417	167.08	27.0127	157.64	8.0122
LIG	127.67	14.5116					5697.7	32.8436	1111								275																187.5	19.6977	992.5	445			216.65	50.159
Density values (col./m2)
CAT			25		5.5						419.476		266.667	166.667	353.308		258.427		223.471		179.775		229.713		300		90		216.667	100	241.67				297.5	172.5	30	5.5			95.83		105	20	302.75	7.25
			15		190						189.763		166.667	100	676.654		571.785		344.569		329.588		334.582		287		270		133.333	66.6667	261.46						8.4	3.7			158.3		156.25	13.75	159.25	7.25
					300						393.258		66.6667	100	342.072		169.788		154.806		164.794		109.863		242		105		66.6667	66.6667							5.5	5.7			69.7		240	40	230.25	8.5
					127						89.8876		566.667	316.667	134.831		107.366		84.8939		94.8814		47.4407		212		108		66.6667	50							7	5.6			148.7				154.25	11
					91								533.333	233.333	544.32		544.32		446.941		353.308		312.11		173		230		137	67.5											165				86.75	6
													66.6667	100	52.4345		89.8876		64.9189		47.4407		39.9501		165		51		300	133.333											102.1				232.75	9.5
																									152		63		50	33.3333											184.6				161.5	13.25
																									75																				223	9.75
																									36																				223	8.25
																									23																				186.25	7.25
																									5.5																				37.75	4.75
																									32																				72	8.25
																									81																				132	8.25
																									127																				194.5	7.25
																									85																				50.75	0
																									75																				75.5	0
																									33
																									7.5
																									68
LIG	200						379.7	85.7	1111								275																300	26	992.5	445			225	12.6
	93	22.6					379	94																									75	10					375.6	87.5
	90	11					300																																150	25
							333																																175	53.1
							225																																168.3	56.2
							225																																300	26.4
							400																																205	41.4
							875																																135	43.2
							300																																153.7	25.6
							333																																181.2	32
							655																																225.6	34.3
							212																																425	100
							456																																97	34
							400
							225
Carbon sequestration capacity
Region	Location	Type of habitat				Hectares	Reference
Potential areas C. rubrum can live: suitable hard substrata
CAT	Cap Creus	Platform coralligenous				80.3	Sardà R, Rossi S, Martí X, Gili JM. Marine benthic cartography of the Cap de Creus (NE Catalan Coast, Mediterranean Sea). Sci Mar. 2012;76:159-171.
		Coralligenous with Paramuricea				36.5	Sardà R, Rossi S, Martí X, Gili JM. Marine benthic cartography of the Cap de Creus (NE Catalan Coast, Mediterranean Sea). Sci Mar. 2012;76:159-171.
	Medes i Montgrí	Coralligenous with gorgonians				0.0783	Hereu B, Quinana X. El fons marí de les illes Medes i el Montgrí: quatre dècades de recerca per a la conservació. Hereu B, Quinana X, editors. Càtedra d’ecosistemes litorals Mediterranis; 2013. p. 195.
		Not specified litoral rocky bottoms, especially colonized by animals				0.0567	Hereu B, Quinana X. El fons marí de les illes Medes i el Montgrí: quatre dècades de recerca per a la conservació. Hereu B, Quinana X, editors. Càtedra d’ecosistemes litorals Mediterranis; 2013. p. 195.
		Semi-dark caves and tunnels				0.0005352	Hereu B, Quinana X. El fons marí de les illes Medes i el Montgrí: quatre dècades de recerca per a la conservació. Hereu B, Quinana X, editors. Càtedra d’ecosistemes litorals Mediterranis; 2013. p. 195.
		Dark caves and tunnels				0.0005883	Hereu B, Quinana X. El fons marí de les illes Medes i el Montgrí: quatre dècades de recerca per a la conservació. Hereu B, Quinana X, editors. Càtedra d’ecosistemes litorals Mediterranis; 2013. p. 195.
	Cerbère-Banyuls	Coralligenous				56.4	Payrot J, Hartmann V, Cadène F. Plan de gestion 2015-2019 de la Reserve Naturelle Marine de Cerbère-Banyuls, section A, diagnostic de la RNMCB: informations générales, environnement, biodiversité, cadre socio-économique et culturel, vocation à accueillir le public et intérët pédagogique. Conseil Général des Pyrénées-Orientales. 2014. p. 85.
LIG	Portofino	Coralligenous assemblages				23.8	Cánovas-Molina A, Montefalcone M, Vassallo P, Morri C, Bianchi CN, Bavestrello G. Combining literature review, acoustic mapping and in situ observations: an overview of coralligenous assemblages in Liguria (NW Mediterranean Sea). Sci Mar. 2016;80(1):7-16.
	All Liguria	Coralligenous assemblages				130.9	Cánovas-Molina A, Montefalcone M, Vassallo P, Morri C, Bianchi CN, Bavestrello G. Combining literature review, acoustic mapping and in situ observations: an overview of coralligenous assemblages in Liguria (NW Mediterranean Sea). Sci Mar. 2016;80(1):7-16.
Areas that C. rubrum actually lives: observed surface
LIG	Portofino	Red coral facies				6.31	Cánovas-Molina A, Montefalcone M, Vassallo P, Morri C, Bianchi CN, Bavestrello G. Combining literature review, acoustic mapping and in situ observations: an overview of coralligenous assemblages in Liguria (NW Mediterranean Sea). Sci Mar. 2016;80(1):7-16.
C ingestion source	C ingestion (ngC/polyp/day)	% of diet	Reference
Bacterioplankton	148.9	4.5	Picciano M, Ferrier-Pagès C. Ingestion of pico- and nanoplankton by the Mediterranean red coral Corallium rubrum. Mar Biol. 2007;150:773-782.
Detrital POC	3120	93	Tsounis G, Rossi S, Laudien J, Bramanti L, Fernández N, Gili JM, et al. Diet and seasonal prey capture rates in the Mediterranean red coral (Corallium rubrum L.). Mar Biol. 2006;149:313-325.
Phyto- and zoopalnkton	72	2	Tsounis G, Rossi S, Laudien J, Bramanti L, Fernández N, Gili JM, et al. Diet and seasonal prey capture rates in the Mediterranean red coral (Corallium rubrum L.). Mar Biol. 2006;149:313-325.
Total:	3340.9
C respiration at 16ºC	mgO2/g AFDM/h	SD	Reference
	0.34	0.13	Previati M, Scinto A, Cerrano C, Osinga R. Oxygen consumption in Mediterranean octocorals under different temperatures. J Exp Mar Bio Ecol. 2010;390:39-48.
O2 to C eq. conversion factor	0.281		McCloskey LR, Wethey DS, Porter JW. Measurement and interpretation of photosynthesis and respiration in reef corals. In: Stoddart D, Johannes R, editors. Coral reefs: research methods. Monogr Oceanogr Methodol (UNESCO); 1978. p. 379-396.
Red coral polyps per colony
Basal diameter (mm)	Polyps/colony	Reference
0-1.4	-	Santangelo G, Carletti E, Maggi E, Bramanti L. Reproduction and population sexual structure of the overexploited Mediterranean red coral Corallium rubrum. Mar Ecol Prog Ser. 2003;248:99-108.
1.4-2.3	27.2
2.3-3.1	57.4
3.1-3.9	93.9
3.9-4.6	135.5
>4.6	181.7
Growth Rate (mm/y)		Reference
CAT	0.237	Bramanti L, Vielmini I, Rossi S, Tsounis G, Iannelli M, Cattaneo-Vietti R, et al. Demographic parameters of two populations of red coral (Corallium rubrum L. 1758) in the North Western Mediterranean. Mar Biol. 2014;161(5):1015-1026.
LIG	0.241
Longitude to Weight: AFDW/longitude
mg/cm	5.82
g/mm	0.000582
Reference:	Coppari M. The importance of benthic suspension feeders in the biogeochemical cycles: active and passive suspension feeders in coralligeneos community. Universitat Autònoma de Barcelona. Universitat Autònoma de Barcelona; 2015. p. 119.
Carbon sequestration capacity calculations
Year	Region		Ha	m2		Polyps/colony		Biomass (g/m2)		density (col/m2)		C ingestion (mgC/colony/day)		C respiration (mgC/colony/day)		C flux (mg/colony/day)		Total colonies		Total mgC flux/day		Total kg C flux/ha/year		Total biomass (Kg)		Gr/col. (mm/y)		Total Gr (mm/y)		Total W increase (g/y)		C sink (g C/ha/y)
2017	CAT		173.336	1.73336e+06		181.7		515.726		114.68		0.607042		0.0179021		0.589139		1.98782e+08		1.1711e+08		0.0134811		893939		0.237		4.71113e+07		27418.8		158.183
1992	CAT		173.336	1.73336e+06		93.9		112.73		114.68		0.313711		0.00391314		0.309797		1.98782e+08		6.15821e+07		0.00708899		195402		0.237		4.71113e+07		27418.8		158.183
1978	CAT		173.336	1.73336e+06		181.7		1268.99		114.68		0.607042		0.0440499		0.562992		1.98782e+08		1.11913e+08		0.0128828		2.19962e+06		0.237		4.71113e+07		27418.8		158.183
2012	LIG - Portofino potential		23.8	238000		181.7		1400.95		216.65		0.607042		0.0257417		0.5813		51562700		2.99734e+07		0.00345037		333426		0.241		1.24266e+07		7232.29		303.878
1999	LIG - Portofino potential		23.8	238000		93.9		433.292		216.65		0.313711		0.00796153		0.305749		51562700		1.57652e+07		0.00181481		103124		0.241		1.24266e+07		7232.29		303.878
1964	LIG - Portofino potential		23.8	238000		181.7		749.23		216.65		0.607042		0.0137667		0.593275		51562700		3.05909e+07		0.00352145		178317		0.241		1.24266e+07		7232.29		303.878
2012	LIG - Liguria potential		130.9	1309000		181.7		1400.95		216.65		0.607042		0.0257417		0.5813		283594850		1.64854e+08		0.018977		1.83384e+06		0.241		6.83464e+07		39777.6		303.878
2012	LIG - Portofino observed		6.31	63100		181.7		1400.95		216.65		0.607042		0.0257417		0.5813		1.36706e+07		7.94673e+06		0.000914784		88399.9		0.241		3.29462e+06		1917.47		303.878
